# Supplementary material for: Medium- and large-sized mammals from Estação Biológica Fiocruz Mata Atlântica, Rio de Janeiro, south-eastern Brazil
Source: Biodivers Data J. 2022 Jul 25;10:e86756. doi: 10.3897/BDJ.10.e86756 (PMC9848567; doi:10.3897/BDJ.10.e86756)
Supplement: Supplementary material 2 — SIMPER analysis results [file bdj-10-e86756-s002.xlsx]

## Sheet: Sheet1
SIMPER analysis results: Contribution of each species to overall dissimilarities among sampling areas
Contrast: Peridomicile - Transition
species	average	sd	ratio	ava	avb	cumsum	p
Felis catus	0.11028	0.04269	2.5836	1	0	0.1766	0.001
Canis familiaris	0.08363	0.07279	1.1489	1	0.4	0.3105	0.023
Cerdocyon thous	0.07161	0.06516	1.0991	0.7143	0.2	0.4252	0.013
Tamandua tetradactyla	0.06618	0.06824	0.9698	0.7143	0.4	0.5311	0.129
Procyon cancrivorus	0.05716	0.06214	0.9199	0.5714	0.4	0.6226	0.14
Dasyprocta leporina	0.05238	0.05242	0.9992	0.1429	0.6	0.7065	0.683
Cuniculus paca	0.04924	0.05771	0.8532	0.4286	0.4	0.7854	0.345
Dasypus novemcinctus	0.04646	0.05218	0.8904	0.4286	0.4	0.8597	0.47
Sylvilagus tapetillus	0.02703	0.04671	0.5786	0.2857	0	0.903	0.085
Leopardus guttulus	0.02665	0.03336	0.799	0	0.4	0.9457	0.567
Didelphis aurita	0.02059	0.05551	0.3708	0.8571	1	0.9787	0.703
Nasua nasua	0.01333	0.02719	0.4902	0	0.2	1	1
Contrast: Peridomicile - Forest core
species	average	sd	ratio	ava	avb	cumsum	p
Felis catus	0.09616	0.02787	3.4506	1	0	0.1516	0.001
Nasua nasua	0.09616	0.02787	3.4506	0	1	0.3033	0.004
Cerdocyon thous	0.06733	0.04923	1.3677	0.7143	0	0.4094	0.014
Canis familiaris	0.05903	0.05425	1.0881	1	0.4286	0.5025	0.41
Dasyprocta leporina	0.05828	0.04737	1.2302	0.1429	0.7143	0.5944	0.422
Procyon cancrivorus	0.04953	0.05191	0.9542	0.5714	0.4286	0.6725	0.56
Tamandua tetradactyla	0.04874	0.05539	0.8799	0.7143	0.5714	0.7493	0.902
Cuniculus paca	0.04447	0.0489	0.9093	0.4286	0.4286	0.8194	0.75
Dasypus novemcinctus	0.04289	0.04583	0.936	0.4286	0.4286	0.8871	0.788
Didelphis aurita	0.02843	0.05196	0.5472	0.8571	0.8571	0.9319	0.523
Sylvilagus tapetillus	0.02415	0.04033	0.5987	0.2857	0	0.97	0.146
Leopardus guttulus	0.01904	0.0306	0.6222	0	0.2857	1	0.864
Contrast: Transition - Forest core
species	average	sd	ratio	ava	avb	cumsum	p
Nasua nasua	0.12783	0.10104	1.2652	0.2	1	0.2345	0.001
Dasyprocta leporina	0.06996	0.09121	0.767	0.6	0.7143	0.3628	0.127
Tamandua tetradactyla	0.06166	0.07202	0.8561	0.4	0.5714	0.4759	0.228
Canis familiaris	0.06067	0.08777	0.6913	0.4	0.4286	0.5872	0.366
Cuniculus paca	0.04642	0.04938	0.9401	0.4	0.4286	0.6724	0.576
Dasypus novemcinctus	0.04642	0.04938	0.9401	0.4	0.4286	0.7575	0.492
Procyon cancrivorus	0.04642	0.04938	0.9401	0.4	0.4286	0.8427	0.783
Leopardus guttulus	0.03968	0.04454	0.8908	0.4	0.2857	0.9155	0.064
Didelphis aurita	0.03139	0.08858	0.3543	1	0.8571	0.973	0.435
Cerdocyon thous	0.0147	0.03049	0.4821	0.2	0	1	0.994
Felis catus	0	0	NaN	0	0	1	1
Sylvilagus tapetillus	0	0	NaN	0	0	1	1
